# Supplementary material for: Vancomycin-Stabilized Platinum Nanoparticles with Oxidase-like Activity for Sensitive Dopamine Detection
Source: Biomolecules. 2023 Aug 26;13(9):1312. doi: 10.3390/biom13091312 (PMC10527023; doi:10.3390/biom13091312)
Supplement: Supplementary file 1 [file biomolecules-13-01312-s001.zip]

Archive with 1 entries (1 files):
- biomolecules-2512036-supplementary.pdf
